# Supplementary material for: Genome-scale sequencing and analysis of human, wolf, and bison DNA from 25,000-year-old sediment
Source: Curr Biol. 2021 Aug 23;31(16):3564–3574.e9. doi: 10.1016/j.cub.2021.06.023 (PMC8409484; doi:10.1016/j.cub.2021.06.023)
Supplement: Table S2. List of human samples used in the study, related to Figure 3 — List of populations and archeological samples used in the genomic and mitochondrial analyses. [file mmc3.xlsx]

## Sheet: Table S2
Population/Individual	Analyses	Population group/Haplogroup	Lat	Lon	Publication	Dates	Tip date (tip calibrations)	Tip date uncertainty (tip calibrations)	GenBank_ID (mitochondria)
Abkhasian	genomic analyses	South-Caucasus	43.0033	41.0153	S2	modern	-	-	-
Adygei	genomic analyses	North-Caucasus	44.89	39.91	S2	modern	-	-	-
Albanian	genomic analyses	South-Europe	41.33	19.83	S2	modern	-	-	-
Algerian	genomic analyses	North-Africa	27.3	-8.9	S2	modern	-	-	-
Altaian	genomic analyses	Central-Asia/Siberia	51.9	85.95	S2	modern	-	-	-
Altaian_Chelkans	genomic analyses	Central-Asia/Siberia	52.33	86.97	S2	modern	-	-	-
Armenian	genomic analyses	South-Caucasus	40.6045	43.1008	S2	modern	-	-	-
Armenian_Hemsheni	genomic analyses	South-Caucasus	41	39	S2	modern	-	-	-
Assyrian	genomic analyses	South-Asia	34.93	43.15	S2	modern	-	-	-
Avar	genomic analyses	North-Caucasus	41.78	47.46	S2	modern	-	-	-
Azeri	genomic analyses	South-Caucasus	41.0671	47.6794	S2	modern	-	-	-
Balkar	genomic analyses	North-Caucasus	43.4833	43.6167	S2	modern	-	-	-
Balochi	genomic analyses	South-Asia	28.62	63.81	S2	modern	-	-	-
Bashkir	genomic analyses	Central-Asia/Siberia	54.7337	55.8612	S2	modern	-	-	-
Basque	genomic analyses	South-Europe	43.13	-2.08	S2	modern	-	-	-
BedouinA	genomic analyses	West-Asia	31	35	S2	modern	-	-	-
BedouinB	genomic analyses	West-Asia	31	35	S2	modern	-	-	-
Belarusian	genomic analyses	North-Europe	43.513	16.446	S2	modern	-	-	-
Bengali	genomic analyses	South-Asia	23.7	90.4	S2	modern	-	-	-
Besermyan	genomic analyses	Central-Asia/Siberia	58.01	52.09	S2	modern	-	-	-
Brahui	genomic analyses	South-Asia	30.4987	66.5	S2	modern	-	-	-
Bulgarian	genomic analyses	East-Europe	42.1634	24.7412	S2	modern	-	-	-
Burusho	genomic analyses	South-Asia	36.4984	74	S2	modern	-	-	-
Buryat	genomic analyses	Central-Asia/Siberia	52.9517	109.47	S2	modern	-	-	-
Canary_Islander	genomic analyses	South-Europe	28.2686	-16.6056	S2	modern	-	-	-
Chechen	genomic analyses	North-Caucasus	43.3333	45.65	S2	modern	-	-	-
Chuvash	genomic analyses	North-Europe	56.1103	47.2511	S2	modern	-	-	-
Circassian	genomic analyses	North-Caucasus	44.2	41.83	S2	modern	-	-	-
Croatian	genomic analyses	South-Europe	45.551	18.7466	S2	modern	-	-	-
Cypriot	genomic analyses	West-Asia	35.13	33.43	S2	modern	-	-	-
Czech	genomic analyses	East-Europe	50.0289	15.2012	S2	modern	-	-	-
Dai	genomic analyses	East-Asia	21	100	S2	modern	-	-	-
Darginian	genomic analyses	North-Caucasus	42.18	47.22	S2	modern	-	-	-
Druze	genomic analyses	West-Asia	32	35	S2	modern	-	-	-
Dungan	genomic analyses	Central-Asia/Siberia	41.3	69.27	S2	modern	-	-	-
English	genomic analyses	North-Europe	51.19	0.73	S2	modern	-	-	-
Estonian	genomic analyses	North-Europe	58.9853	26.8638	S2	modern	-	-	-
Evenk_FarEast	genomic analyses	Nord-East-Asia	54.7	135.3	S2	modern	-	-	-
Evenk_Transbaikal	genomic analyses	Nord-East-Asia	56.9	118.2	S2	modern	-	-	-
Ezid	genomic analyses	South-Asia	36.9	46.6	S2	modern	-	-	-
Finnish	genomic analyses	North-Europe	60.2	24.9	S2	modern	-	-	-
French	genomic analyses	South-Europe	46	2	S2	modern	-	-	-
Gagauz	genomic analyses	East-Europe	45.54	28.38	S2	modern	-	-	-
Georgian	genomic analyses	South-Caucasus	41.85	6	S2	modern	-	-	-
Greek	genomic analyses	South-Europe	37.9667	23.7167	S2	modern	-	-	-
GujaratiA	genomic analyses	South-Asia	23.2	72.7	S2	modern	-	-	-
GujaratiB	genomic analyses	South-Asia	23.2	72.7	S2	modern	-	-	-
GujaratiC	genomic analyses	South-Asia	23.2	72.7	S2	modern	-	-	-
GujaratiD	genomic analyses	South-Asia	23.2	72.7	S2	modern	-	-	-
Hazara	genomic analyses	South-Asia	33.4986	70	S2	modern	-	-	-
Hungarian	genomic analyses	East-Europe	47.5	19.1	S2	modern	-	-	-
Icelandic	genomic analyses	North-Europe	64.1333	-21.9333	S2	modern	-	-	-
Ingushian	genomic analyses	North-Caucasus	43.52	44.58	S2	modern	-	-	-
Iranian	genomic analyses	South-Asia	33.42	53.95	S2	modern	-	-	-
Iranian_Bandari	genomic analyses	South-Asia	27.81	53.06	S2	modern	-	-	-
Italian_South	genomic analyses	South-Europe	40.39	16.55	S2	modern	-	-	-
Jew_Ashkenazi	genomic analyses	West-Asia	34.02	-3.16	S2	modern	-	-	-
Jew_Georgian	genomic analyses	West-Asia	35.7	51.4167	S2	modern	-	-	-
Jew_Iranian	genomic analyses	South-Asia	35.7	51.4167	S2	modern	-	-	-
Jew_Iraqi	genomic analyses	South-Asia	35.7	51.4167	S2	modern	-	-	-
Jew_Libyan	genomic analyses	North-Africa	32.9167	13.1833	S2	modern	-	-	-
Jew_Moroccan	genomic analyses	North-Africa	35.7	51.4167	S2	modern	-	-	-
Jew_Tunisian	genomic analyses	North-Africa	36.8	10.1833	S2	modern	-	-	-
Jew_Turkish	genomic analyses	West-Asia	35.7	51.4167	S2	modern	-	-	-
Jew_Yemenite	genomic analyses	West-Asia	35.7	51.4167	S2	modern	-	-	-
Jordanian	genomic analyses	West-Asia	32.0546	35.9143	S2	modern	-	-	-
Kabardinian	genomic analyses	North-Caucasus	43.41	43.32	S2	modern	-	-	-
Kaitag	genomic analyses	North-Caucasus	42.15	47.63	S2	modern	-	-	-
Kalash	genomic analyses	South-Asia	59	3	S2	modern	-	-	-
Kalmyk	genomic analyses	Central-Asia/Siberia	46.04	45.41	S2	modern	-	-	-
Karachai	genomic analyses	North-Caucasus	43.94	42.52	S2	modern	-	-	-
Karakalpak	genomic analyses	Central-Asia/Siberia	43	59	S2	modern	-	-	-
Karelian	genomic analyses	North-Europe	60.4	31.98	S2	modern	-	-	-
Kazakh	genomic analyses	Central-Asia/Siberia	49.63	65.18	S2	modern	-	-	-
Khakass	genomic analyses	Central-Asia/Siberia	55	89	S2	modern	-	-	-
Khakass_Kachins	genomic analyses	Central-Asia/Siberia	55	89	S2	modern	-	-	-
Khamnegan	genomic analyses	Central-Asia/Siberia	50.68	114.6	S2	modern	-	-	-
Kubachinian	genomic analyses	North-Caucasus	42.08	47.58	S2	modern	-	-	-
Kumyk	genomic analyses	North-Caucasus	43.25	46.5833	S2	modern	-	-	-
Kurd	genomic analyses	South-Asia	44.58	39.42	S2	modern	-	-	-
Kusunda	genomic analyses	South-Asia	28.0725	82.4878	S2	modern	-	-	-
Kyrgyz	genomic analyses	Central-Asia/Siberia	74.6167	7	S2	modern	-	-	-
Lahu	genomic analyses	East-Asia	24.51	100.89	S2	modern	-	-	-
Lak	genomic analyses	North-Caucasus	42.17	47.12	S2	modern	-	-	-
Lebanese	genomic analyses	West-Asia	33.8157	35.5737	S2	modern	-	-	-
Lebanese_Christian	genomic analyses	West-Asia	33.8157	35.5737	S2	modern	-	-	-
Lebanese_Muslim	genomic analyses	West-Asia	33.8157	35.5737	S2	modern	-	-	-
Lezgin	genomic analyses	North-Caucasus	42.1167	48.1833	S2	modern	-	-	-
Lithuanian	genomic analyses	North-Europe	54.9019	23.9172	S2	modern	-	-	-
Makrani	genomic analyses	South-Asia	25.72	67.54	S2	modern	-	-	-
Mala	genomic analyses	South-Asia	17.72	83.32	S2	modern	-	-	-
Maltese	genomic analyses	South-Europe	34.85	14.44	S2	modern	-	-	-
Mansi	genomic analyses	Central-Asia/Siberia	60.2	66.47	S2	modern	-	-	-
Mongol	genomic analyses	Central-Asia/Siberia	48.06	95.65	S2	modern	-	-	-
Mordovian	genomic analyses	North-Europe	54.19	44.17	S2	modern	-	-	-
Moroccan	genomic analyses	North-Africa	33.53	-7.58	S2	modern	-	-	-
Mozabite	genomic analyses	North-Africa	30.69	-5.5	S2	modern	-	-	-
Nanai	genomic analyses	Nord-East-Asia	61.27	35.02	S2	modern	-	-	-
Naxi	genomic analyses	East-Asia	29.97	89.93	S2	modern	-	-	-
Negidal	genomic analyses	Nord-East-Asia	52.47	136.59	S2	modern	-	-	-
Nivh	genomic analyses	Nord-East-Asia	52.85	141.25	S2	modern	-	-	-
Nogai	genomic analyses	North-Caucasus	44.12	45.65	S2	modern	-	-	-
Norwegian	genomic analyses	North-Europe	60.359	5.358	S2	modern	-	-	-
Orcadian	genomic analyses	North-Europe	35.9937	71.5	S2	modern	-	-	-
Ossetian	genomic analyses	North-Caucasus	43.0167	44.65	S2	modern	-	-	-
Palestinian	genomic analyses	West-Asia	32	35	S2	modern	-	-	-
Pathan	genomic analyses	South-Asia	33.487	70.51	S2	modern	-	-	-
Polish	genomic analyses	East-Europe	52.2333	21.0167	S2	modern	-	-	-
Punjabi	genomic analyses	South-Asia	31.5	74.3	S2	modern	-	-	-
Romanian	genomic analyses	East-Europe	45.0506	22.9489	S2	modern	-	-	-
Russian	genomic analyses	Central-Asia/Siberia	65.7961	87.9523	S2	modern	-	-	-
Saharawi	genomic analyses	North-Africa	27.3	-8.9	S2	modern	-	-	-
Sardinian	genomic analyses	South-Europe	40	9	S2	modern	-	-	-
Saudi	genomic analyses	South-Asia	18.49	42.5171	S2	modern	-	-	-
Scottish	genomic analyses	North-Europe	56.04	-5.44	S2	modern	-	-	-
Selkup	genomic analyses	Central-Asia/Siberia	65.7961	87.9523	S2	modern	-	-	-
Shor_Khakassia	genomic analyses	Central-Asia/Siberia	53.3	90	S2	modern	-	-	-
Shor_Mountain	genomic analyses	Central-Asia/Siberia	52.75	88	S2	modern	-	-	-
Sicilian	genomic analyses	South-Europe	37.067	15.267	S2	modern	-	-	-
Sindhi	genomic analyses	South-Asia	25.4906	69	S2	modern	-	-	-
Spanish	genomic analyses	South-Europe	39.9	-4	S2	modern	-	-	-
Spanish_North	genomic analyses	South-Europe	42.8	-2.76	S2	modern	-	-	-
Syrian	genomic analyses	West-Asia	35.1289	36.8701	S2	modern	-	-	-
Tabasaran	genomic analyses	North-Caucasus	41.96	47.82	S2	modern	-	-	-
Tajik	genomic analyses	Central-Asia/Siberia	39.37	68.52	S2	modern	-	-	-
Tatar_Irtysh_Barabinsk	genomic analyses	Central-Asia/Siberia	51.93	76.1	S2	modern	-	-	-
Tatar_Kazan	genomic analyses	Central-Asia/Siberia	55.23	52.58	S2	modern	-	-	-
Tatar_Mishar	genomic analyses	Central-Asia/Siberia	55	48.5	S2	modern	-	-	-
Tatar_Siberian	genomic analyses	Central-Asia/Siberia	57.93	69.01	S2	modern	-	-	-
Tatar_Siberian_Zabolotniye	genomic analyses	Central-Asia/Siberia	58.41	67.46	S2	modern	-	-	-
Tatar_Tomsk	genomic analyses	Central-Asia/Siberia	56.45	84.34	S2	modern	-	-	-
Tatar_Volga	genomic analyses	Central-Asia/Siberia	53.87	47.8	S2	modern	-	-	-
Thai	genomic analyses	East-Asia	13.8	100.5	S2	modern	-	-	-
Todzin	genomic analyses	Central-Asia/Siberia	51	94.95	S2	modern	-	-	-
Tu	genomic analyses	East-Asia	36	101	S2	modern	-	-	-
Tubalar	genomic analyses	Central-Asia/Siberia	51.1333	87	S2	modern	-	-	-
Tunisian	genomic analyses	North-Africa	36.82	10.17	S2	modern	-	-	-
Turkish	genomic analyses	West-Asia	38.7333	35.4833	S2	modern	-	-	-
Turkish_Balikesir	genomic analyses	West-Asia	39.385	27.533	S2	modern	-	-	-
Turkmen	genomic analyses	Central-Asia/Siberia	37.1907	61.0343	S2	modern	-	-	-
Tuscan	genomic analyses	South-Europe	44	11	S2	modern	-	-	-
Tuvinian	genomic analyses	Central-Asia/Siberia	50.2596	95.1603	S2	modern	-	-	-
Udmurt	genomic analyses	Central-Asia/Siberia	56.09	52.37	S2	modern	-	-	-
Ukrainian	genomic analyses	East-Europe	49.85	24.0167	S2	modern	-	-	-
Uygur	genomic analyses	East-Asia	39.57	78.66	S2	modern	-	-	-
Uzbek	genomic analyses	Central-Asia/Siberia	41.2667	69.2167	S2	modern	-	-	-
Veps	genomic analyses	East-Europe	61.27	35.02	S2	modern	-	-	-
Xibo	genomic analyses	East-Asia	43.4979	81.5	S2	modern	-	-	-
Yemeni	genomic analyses	West-Asia	15.35	44.2	S2	modern	-	-	-
I0707	genomic analyses	Anatolia_N	-	-	S3	7272±34 BP, Tubitak-0455	-	-	-
I0708	genomic analyses	Anatolia_N	-	-	S3	7285±30 BP, PSUAMS-2103	-	-	-
I0709	genomic analyses	Anatolia_N	-	-	S3	7255±30 BP, PSUAMS-2952	-	-	-
I0725	genomic analyses	Anatolia_N	-	-	S3	6400-5600 BCE	-	-	-
I0726	genomic analyses	Anatolia_N	-	-	S3	6400-5600 BCE	-	-	-
I0736	genomic analyses	Anatolia_N	-	-	S3	7455±30 BP, PSUAMS-2299	-	-	-
I0744	genomic analyses	Anatolia_N	-	-	S3	7455±30 BP, PSUAMS-2299	-	-	-
I0745	genomic analyses	Anatolia_N	-	-	S3	7110±50 BP, Poz-82177	-	-	-
I0746	genomic analyses	Anatolia_N	-	-	S3	7110±50 BP, Poz-82177	-	-	-
I1096	genomic analyses	Anatolia_N	-	-	S3	6500-6200 BCE	-	-	-
I1097	genomic analyses	Anatolia_N	-	-	S3	6500-6200 BCE	-	-	-
I1098	genomic analyses	Anatolia_N	-	-	S3	7475±25 BP, PSUAMS-294	-	-	-
I1099	genomic analyses	Anatolia_N	-	-	S3	6500-6200 BCE	-	-	-
I1100	genomic analyses	Anatolia_N	-	-	S3	6500-6200 BCE	-	-	-
I1101	genomic analyses	Anatolia_N	-	-	S3	6500-6200 BCE	-	-	-
I1102	genomic analyses	Anatolia_N	-	-	S3	6500-6200 BCE	-	-	-
I1103	genomic analyses	Anatolia_N	-	-	S3	6500-6200 BCE	-	-	-
I0723_published	genomic analyses	Anatolia_N	-	-	S3	7035±35 BP, PSUAMS-1965	-	-	-
I0724_published	genomic analyses	Anatolia_N	-	-	S3	6400-5600 BCE	-	-	-
I0727_published	genomic analyses	Anatolia_N	-	-	S3	6400-5600 BCE	-	-	-
I1579_published	genomic analyses	Anatolia_N	-	-	S3	6211-6051 calBCE	-	-	-
I1580_published	genomic analyses	Anatolia_N	-	-	S3	6387-6103 calBCE	-	-	-
I1581_published	genomic analyses	Anatolia_N	-	-	S3	6376-6231 calBCE	-	-	-
I1583_published	genomic analyses	Anatolia_N	-	-	S3	7460±50 BP, Poz-82231	-	-	-
I1585_published	genomic analyses	Anatolia_N	-	-	S3	7215±30 BP, PSUAMS-2953	-	-	-
ZHAG	genomic analyses	Anatolia-Aceramic-Farmers	-	-	S4	8300–7800 BCE	-	-	-
ZMOJ	genomic analyses	Anatolia-Aceramic-Farmers	-	-	S4	8300–7800 BCE	-	-	-
ZKO	genomic analyses	Anatolia-Aceramic-Farmers	-	-	S4	8300–7800 BCE	-	-	-
ZHJ	genomic analyses	Anatolia-Aceramic-Farmers	-	-	S4	8300–7800 BCE	-	-	-
ZHAJ	genomic analyses	Anatolia-Aceramic-Farmers	-	-	S4	8269–8210 cal BCE	-	-	-
ZBC	genomic analyses	Anatolia-HG	-	-	S4	13,642–13,073 cal BCE	-	-	-
UKY	genomic analyses	Baikal-HG	-	-	S5	11505 ± 100/12136 ± 54/12151 ± 58	-	-	-
Kotias	genomic analyses	Caucasus-HG	-	-	S6	8745±40, OxA-28256	-	-	-
Satsurblia	mitochondria and genomic analyses	Caucasus-HG/K3	-	-	S6	11415±50 BP, OxA-34632	13256	124	ERS916238
Table S3: List of populations and archeological samples used for the human population genetics analyses and mitochondria analyses	mitochondria and genomic analyses	Caucasus-preLGM-HG/U6	-	-	S7	26000 BP	25400	1500	-
Tianyuan	mitochondria and genomic analyses	China-HG/R	-	-	S8, S25	34430±510 BP, BA-03222	39475	645	KC417443
Vestonice16	mitochondria and genomic analyses	Czech-HG/U5	-	-	S9	GrN-15277: 25740±210 BP	25740	210	KU534949.1
Samara_HG	genomic analyses	EHG	-	-	S3	6680±30 BP, Beta-392490	-	-	-
GoyetQ116-1	mitochondria and genomic analyses	France-HG	-	-	S9	30880+170-160 BP, GrA-46175	30880	170	KU534952
El Miron	genomic analyses	Iberia-HG	-	-	S9	15460±40 BP, MAMS-14585	-	-	-
LaBrana	mitochondria and genomic analyses	Iberia-HG/U5b2c1	-	-	S10	6980±50 BP, Beta-226472	6980	50	JX186998
I1290	genomic analyses	Iran_GanjDareh_N	-	-	S11	8800-7700 BCE	-	-	-
I1944	genomic analyses	Iran_GanjDareh_N	-	-	S11	8800-7700 BCE	-	-	-
I1945	genomic analyses	Iran_GanjDareh_N	-	-	S11	8800-7700 BCE	-	-	-
I1947	genomic analyses	Iran_GanjDareh_N	-	-	S11	8800-7700 BCE	-	-	-
I1949	genomic analyses	Iran_GanjDareh_N	-	-	S11	8800-7700 BCE	-	-	-
I1951	genomic analyses	Iran_GanjDareh_N	-	-	S11	8800-7700 BCE	-	-	-
I1954	genomic analyses	Iran_GanjDareh_N	-	-	S11	8800-7700 BCE	-	-	-
I7527	genomic analyses	Iran_GanjDareh_N	-	-	S11	8800-7700 BCE	-	-	-
I0861	genomic analyses	Israel_Natufian	-	-	S12	11840-9760 BCE	-	-	-
I1069	genomic analyses	Israel_Natufian	-	-	S12	11840-9760 BCE	-	-	-
I1072	genomic analyses	Israel_Natufian	-	-	S12	11840-9760 BCE	-	-	-
I1685	genomic analyses	Israel_Natufian	-	-	S12	11840-9760 BCE	-	-	-
I1687	genomic analyses	Israel_Natufian	-	-	S12	11840-9760 BCE	-	-	-
I1690	genomic analyses	Israel_Natufian	-	-	S12	11840-9760 BCE	-	-	-
Villabruna	genomic analyses	Italy-HG	-	-	S9	12140±70 BP, KIA-27004	-	-	-
Ostuni1	genomic analyses	Italy-HG	-	-	S9	23446±107 BP, MAMS-11449	-	-	-
Paglicci133	genomic analyses	Italy-HG	-	-	S9	28100±400 BP, UTC-1415	-	-	-
KFH2	genomic analyses	Levant_Neol	-	-	S4	7712–7589 cal BCE	-	-	-
BAJ001	genomic analyses	Levant_Neol	-	-	S4	7027–6685 cal BCE	-	-	-
TAF013	genomic analyses	Morocco-HG	-	-	S13	12355±50 BP, OxA-23780	-	-	-
TAF010	genomic analyses	Morocco-HG	-	-	S13	12355±50 BP, OxA-23780	-	-	-
TAF009	genomic analyses	Morocco-HG	-	-	S13	12355±50 BP, OxA-23780	-	-	-
TAF011	genomic analyses	Morocco-HG	-	-	S13	12355±50 BP, OxA-23780	-	-	-
TAF014	genomic analyses	Morocco-HG	-	-	S13	12355±50 BP, OxA-23780	-	-	-
TAF012	genomic analyses	Morocco-HG	-	-	S13	12355±50 BP, OxA-23780	-	-	-
TAF015	genomic analyses	Morocco-HG	-	-	S13	12355±50 BP, OxA-23780	-	-	-
Muierii2	genomic analyses	Romania-HG	-	-	S9	29110±190 BP, OxA-16252	-	-	-
Oase1	mitochondria and genomic analyses	Romania-HG/N	-	-	S14	39690-35630 calBCE	40440	1030	PRJEB8987
Ust_Ishim	mitochondria and genomic analyses	Russia_HG/R	-	-	S15	41400±1400 BP, OxA-30190	45045	1835	PRJEB6622
I0124	genomic analyses	Russia_HG_Samara	-	-	S3	6680±30 BP, Beta-392490	-	-	-
MA1	genomic analyses	Russia-HG	-	-	S16	20240±60 BP, UCIAMS-79666	-	-	-
Kostenki12	genomic analyses	Russia-HG	-	-	S9	28500±140 BP, GrA-5552	-	-	-
Kostenki-14	mitochondria and genomic analyses	Steppe-HG/U2	-	-	S17	33250±500 BP, OxA-X-2395-15	37985	665	FN600416
Sunghir3.SG	genomic analyses	Steppe-HG	-	-	S18	33204-31081 calBCE	-	-	-
Bichon	genomic analyses	WHG/U5b1a	-	-	S6	11855±50 BP, OxA-27763	-	-	-
Loschbour	mitochondria and genomic analyses	WHG	-	-	S6	7205±50 BP, OxA-7738	7205	50	KC521455.1
KO1	genomic analyses	WHG	-	-	S19	6980±50 BP, Beta-226472	-	-	-
CC7-335	mitochondria and genomic analyses	Bulgaria-HG/N	-	-	S20	42,450±510 BP	46000	15000	MN706605
F6-620	mitochondria and genomic analyses	Bulgaria-HG/M	-	-	S20	31,660±140 BP	36000	10000	MN706607
BB7-240	mitochondria and genomic analyses	Bulgaria-HG/N	-	-	S20	41,850±480 BP	46000	15000	MN706603
Zlatý kůň	genomic analysis	Czechia-HG	-	-	S21	~40,000 BP	-	-	-
BerryAuBac1	mitochondria analysis	U5b1a			S22	6235	6235	35	KU534977.1
Bla10	mitochondria analysis	H1c3			S23	3418	3418	63	KF523403.1
Bla11	mitochondria analysis	U5b2b			S23	3922	3922	60	KF523404.1
Bla13	mitochondria analysis	H5			S23	3513	3513	102	KF523405.1
Bla14	mitochondria analysis	U5b2a2			S23	3603	3603	49	KF523406.1
Bla20	mitochondria analysis	U5a2c3			S23	8652	8652	58	KF523407.1
Bla7	mitochondria analysis	H5			S23	3666	3666	20	KF523402.1
Bockstein	mitochondria analysis	U5b1d1			S22	7350	7350	50	KU534973.1
BS11	mitochondria analysis	B4c1a			S24	8180	8180	140	KC521454
Brillenhohle	mitochondria analysis	U8a			S24	12470	12470	65	KU534947.1
Burkhardtshohle	mitochondria analysis	U8a			S22	12450	12450	110	KU534960.1
Cioclovina1	mitochondria analysis	U			S22	28510	28510	170	KU534969.1
CuiryLesChaudardes1	mitochondria analysis	U5b1b			S22	7400	7400	60	KU534975
DolniVestonice13	mitochondria analysis	U8			S24	31155	31155	85	KC521459
DolniVestonice14	mitochondria analysis	U5			S24	31155	31155	85	KC521458
DolniVestonice43	mitochondria analysis	U5			S22	25740	25740	210	KU534970.1
Falkenstein	mitochondria analysis	U5b2a			S22	8185	8185	80	KU534980.1
Felsdach	mitochondria analysis	U5a2c			S22	7770	7770	120	KU534954.1
Fumane2	mitochondria analysis	R			S26	39805	39805	1305	KP718913
Goyet2878-21	mitochondria analysis	U5			S9	22360	22360	110	KU534955
GoyetQ-2-U8a	mitochondria analysis	U8a			S9	12650	12650	50	KU534963
GoyetQ376-19	mitochondria analysis	U2			S9	23260	23260	110	KU534967.1
GoyetQ376-3	mitochondria analysis	M			S9	29370	29370	175	KU534953
GoyetQ53-1	mitochondria analysis	U2			S9	23920	23920	100	KU534964
GoyetQ55-2	mitochondria analysis	U2			S9	23920	23920	120	KU534962.1
GoyetQ56-16	mitochondria analysis	U2			S9	22100	22100	100	KU534979.1
HohleFels49	mitochondria analysis	U8a			S22	12770	12770	220	KU534964
HohleFels79	mitochondria analysis	U8a			S22	12490	12490	70	KU534962.1
HohlensteinStadel	mitochondria analysis	U5b2c1			S22	7835	7835	80	KU534979.1
Iboussieres39	mitochondria analysis	U5b2b			S22	10140	10140	50	KU534972.1
Iceman	mitochondria analysis	K1			S27	5225	5225	125	EU810403
LaRochette	mitochondria analysis	M			S22	23630	23630	130	KU534951
LesCloseaux3	mitochondria analysis	U5a2			S22	8870	8870	130	KU534958
MareuilLesMeaux1	mitochondria analysis	U5a2			S22	8320	8320	90	KU534959.1
Motala1	mitochondria analysis	U5a1			S2	8000	8000	500	ERS525705
Motala2	mitochondria analysis	U2e1			S2	8000	8000	500	ERS525706
Motala3	mitochondria analysis	U5a1			S2	8000	8000	500	ERS525707
Oberkassel998	mitochondria analysis	U5b1			S24	14020	14020	150	KC521457
Ofnet	mitochondria analysis	U5b1d1			S22	7480	7480	80	KU534974.1
Paglicci108	mitochondria analysis	U234789			S22	23470	23470	370	KU534968.1
Paglicci71	mitochondria analysis	U5b2b			S22	15460	15460	220	KU534950.1
Ranchot88	mitochondria analysis	U5b1			S22	8985	8985	40	KU534978.1
Rigney1	mitochondria analysis	U234789			S22	12930	12930	55	KU534957.1
Rochedane	mitochondria analysis	U5b2b			S22	11120	11120	50	KU534971.1
RSRS	mitochondria analysis	-			-	0	0	0	-
Saqqaq	mitochondria analysis	D2a1			S28	3885	3885	285	EU725621
Sbj	mitochondria analysis	U4a1			S29	8771	8771	192	ERR2060281
Sf9	mitochondria analysis	U4a2			S29	9144	9144	156	ERR2060282
Sf11	mitochondria analysis	U5a1			S29	8892	8892	132	ERR2060278
Sf12	mitochondria analysis	U4a1			S29	8895	8895	138	ERR2060277
Stuttgart	mitochondria analysis	T2			S2	6950	6950	150	ERS525704
TKH-1	mitochondria analysis	N			S30	6090	6090	60	MF479727
Bacho Kiro AA7-738	mitochondria analysis	M			S31	44000	44000	10000	MN706602
Bacho Kiro BK-1653	mitochondria analysis	U			S31	34000	34000	10000	MN706604
Bacho Kiro CC7-2289	mitochondria analysis	R			S31	43000	43000	10000	MN706606
Dzudzuana3*	mitochondria analysis	N			S7	25400	25400	1500	-
JN655813	mitochondria analysis	L3a1a			S32	0	0	0	JN655813
EF184630	mitochondria analysis	L3a1a			S33	0	0	0	EF184630
DQ341081	mitochondria analysis	L3a1b			S34	0	0	0	DQ341081
JN655774	mitochondria analysis	L3a1b			S32	0	0	0	JN655774
JN655805	mitochondria analysis	L3a2a			S32	0	0	0	JN655805
EU092726	mitochondria analysis	L3b1a			S35	0	0	0	EU092726
EU092814	mitochondria analysis	L3b1b			S35	0	0	0	EU092814
JQ045029	mitochondria analysis	L3b2			S36	0	0	0	JQ045029
JQ703986	mitochondria analysis	L3b3			S37	0	0	0	JQ703986
EU092891	mitochondria analysis	L3f1a			S35	0	0	0	EU092891
KC911360	mitochondria analysis	L3f1b			S38	0	0	0	KC911360
JQ044831	mitochondria analysis	L3f1b1			S36	0	0	0	JQ044831
EU092805	mitochondria analysis	L3f1b2			S35	0	0	0	EU092805
EU092883	mitochondria analysis	L3f1b3			S35	0	0	0	EU092883
EU092865	mitochondria analysis	L3f1b4a			S35	0	0	0	EU092865
JQ045093	mitochondria analysis	L3f1b4b			S36	0	0	0	JQ045093
JQ045084	mitochondria analysis	L3f1b4c			S36	0	0	0	JQ045084
GU455415	mitochondria analysis	L3f1b5			S39	0	0	0	GU455415
GU455422	mitochondria analysis	L3f1b5			S39	0	0	0	GU455422
JN655784	mitochondria analysis	L3f2a			S32	0	0	0	JN655784
EU092770	mitochondria analysis	L3f2b			S35	0	0	0	EU092770
EU092877	mitochondria analysis	L3f2b			S35	0	0	0	EU092877
FJ625848	mitochondria analysis	L3f3			S40	0	0	0	FJ625848
JN655831	mitochondria analysis	L3f3			S32	0	0	0	JN655831
DQ341074	mitochondria analysis	L3c			S34	0	0	0	DQ341074
EU092898	mitochondria analysis	L3d1'2'3'4'5'6			S35	0	0	0	EU092898
EU092827	mitochondria analysis	L3e1			S35	0	0	0	EU092827
EU092887	mitochondria analysis	L3e1			S35	0	0	0	EU092887
EU092769	mitochondria analysis	L3e2a			S35	0	0	0	EU092769
HM771122	mitochondria analysis	L3e2b			S41	0	0	0	HM771122
JN655812	mitochondria analysis	L3e3a			S32	0	0	0	JN655812
HM771231	mitochondria analysis	L3e3b1			S41	0	0	0	HM771231
AF346967	mitochondria analysis	L3e3b2			S42	0	0	0	AF346967
HM771232	mitochondria analysis	L3e3b2			S41	0	0	0	HM771232
JQ044850	mitochondria analysis	L3e3b3			S36	0	0	0	JQ044850
JQ044964	mitochondria analysis	L3e3b3			S36	0	0	0	JQ044964
EU092752	mitochondria analysis	L3e4			S35	0	0	0	EU092752
KF358485	mitochondria analysis	L3e5			S43	0	0	0	KF358485
JN655822	mitochondria analysis	L3e5			S32	0	0	0	JN655822
JN655780	mitochondria analysis	L3i1a			S32	0	0	0	JN655780
DQ341069	mitochondria analysis	L3i1b			S34	0	0	0	DQ341069
DQ341068	mitochondria analysis	L3i2			S34	0	0	0	DQ341068
JN655814	mitochondria analysis	L3i2			S32	0	0	0	JN655814
EU092822	mitochondria analysis	L3k			S35	0	0	0	EU092822
KM986566	mitochondria analysis	L3x1			S44	0	0	0	KM986566
EF556171	mitochondria analysis	L3x1a1			S35	0	0	0	EF556171
JN655779	mitochondria analysis	L3x1a2			S32	0	0	0	JN655779
JN655773	mitochondria analysis	L3x1a2			S32	0	0	0	JN655773
JN655782	mitochondria analysis	L3x1b			S32	0	0	0	JN655782
DQ341067	mitochondria analysis	L3x1b			S34	0	0	0	DQ341067
JN655776	mitochondria analysis	L3x2a			S32	0	0	0	JN655776
EU092818	mitochondria analysis	L3x2b			S35b	0	0	0	EU092818
JN655830	mitochondria analysis	L3h1a1			S32	0	0	0	JN655830
JN655840	mitochondria analysis	L3h1a2a			S32	0	0	0	JN655840
JN655788	mitochondria analysis	L3h1a2b			S32	0	0	0	JN655788
EU092828	mitochondria analysis	L3h1b1			S35b	0	0	0	EU092828
EU092736	mitochondria analysis	L3h1b2			S35b	0	0	0	EU092736
GU455418	mitochondria analysis	L3h1b2			S39	0	0	0	GU455418
JN655801	mitochondria analysis	L3h2			S32	0	0	0	JN655801
DQ341080	mitochondria analysis	L3h2			S34	0	0	0	DQ341080
JQ702955	mitochondria analysis	M1a			S37	0	0	0	JQ702955
KC152542	mitochondria analysis	M1b1			S45	0	0	0	KC152542
EF060361	mitochondria analysis	M1b2			S46	0	0	0	EF060361
DQ779932	mitochondria analysis	M1b2			S47	0	0	0	DQ779932
JQ245777	mitochondria analysis	N1a1a			S48	0	0	0	JQ245777
JQ245735	mitochondria analysis	N1a1b1			S48	0	0	0	JQ245735
JQ245734	mitochondria analysis	N1a1b1			S48	0	0	0	JQ245734
KF146252	mitochondria analysis	I			S49	0	0	0	KF146252
JQ245791	mitochondria analysis	I			S48	0	0	0	JQ245791
JQ245776	mitochondria analysis	I1			S48	0	0	0	JQ245776
EU570217	mitochondria analysis	I2			S50	0	0	0	EU570217
JQ245744	mitochondria analysis	I2			S48	0	0	0	JQ245744
JQ245751	mitochondria analysis	I3a			S48	0	0	0	JQ245751
GU590993	mitochondria analysis	I3b			S50	0	0	0	GU590993
JQ703883	mitochondria analysis	I3c			S37	0	0	0	JQ703883
JX440338	mitochondria analysis	I3d			S50	0	0	0	JX440338
KJ021059	mitochondria analysis	I4			S50	0	0	0	KJ021059
JQ245724	mitochondria analysis	I5			S48	0	0	0	JQ245724
JQ705382	mitochondria analysis	I6a			S37	0	0	0	JQ705382
AY245555	mitochondria analysis	I6a			S52	0	0	0	AY245555
HM852831	mitochondria analysis	I6b			S53	0	0	0	HM852831
JQ245773	mitochondria analysis	I6b			S48	0	0	0	JQ245773
KF146253	mitochondria analysis	I7			S49	0	0	0	KF146253
JF298212	mitochondria analysis	I7			S50	0	0	0	JF298212
KC867107	mitochondria analysis	N1a3a			S54	0	0	0	KC867107
KC911317	mitochondria analysis	N1a3a			S38	0	0	0	KC911317
KC911488	mitochondria analysis	N1a3a			S38	0	0	0	KC911488
JQ245766	mitochondria analysis	N1b1			S48	0	0	0	JQ245766
JQ705744	mitochondria analysis	N1b1a			S37	0	0	0	JQ705744
JQ245727	mitochondria analysis	N1b1a			S48	0	0	0	JQ245727
KC911348	mitochondria analysis	N1b1a			S38	0	0	0	KC911348
KF297809	mitochondria analysis	N1b1b			S55	0	0	0	KF297809
KF297808	mitochondria analysis	N1b1b			S55	0	0	0	KF297808
JQ245799	mitochondria analysis	N1b2			S48	0	0	0	JQ245799
JQ245798	mitochondria analysis	N1b2			S48	0	0	0	JQ245798
EU787451	mitochondria analysis	N2a			S56	0	0	0	EU787451
JF904935	mitochondria analysis	N2a			S50	0	0	0	JF904935
KC911573	mitochondria analysis	N2a1			S38	0	0	0	KC911573
KC911431	mitochondria analysis	N2a1			S38	0	0	0	KC911431
KC911368	mitochondria analysis	N2a2			S38	0	0	0	KC911368
JN207845	mitochondria analysis	N2a2			S50	0	0	0	JN207845
KC911341	mitochondria analysis	W			S38	0	0	0	KC911341
JQ702793	mitochondria analysis	W1			S37	0	0	0	JQ702793
KF146268	mitochondria analysis	W1			S49	0	0	0	KF146268
KC911537	mitochondria analysis	W1			S38	0	0	0	KC911537
JQ705313	mitochondria analysis	W3a			S37	0	0	0	JQ705313
JQ245743	mitochondria analysis	W3b			S48	0	0	0	JQ245743
KF146281	mitochondria analysis	W4			S49	0	0	0	KF146281
KC911419	mitochondria analysis	W5			S38	0	0	0	KC911419
KF146285	mitochondria analysis	W5			S49	0	0	0	KF146285
JQ245723	mitochondria analysis	W6			S48	0	0	0	JQ245723
KC911449	mitochondria analysis	W6			S38	0	0	0	KC911449
KC911547	mitochondria analysis	W6			S38	0	0	0	KC911547
KC911604	mitochondria analysis	W6			S38	0	0	0	KC911604
KC911518	mitochondria analysis	W6			S38	0	0	0	KC911518
HM352797	mitochondria analysis	W7			S50	0	0	0	HM352797
KC911561	mitochondria analysis	W7			S38	0	0	0	KC911561
JQ245778	mitochondria analysis	W8			S48	0	0	0	JQ245778
JQ245759	mitochondria analysis	W9			S48	0	0	0	JQ245759
KC867130	mitochondria analysis	N3			S54	0	0	0	KC867130
KC911355	mitochondria analysis	N3a			S38	0	0	0	KC911355
KC911601	mitochondria analysis	N3a			S38	0	0	0	KC911601
KC911566	mitochondria analysis	N3a			S38	0	0	0	KC911566
KC867123	mitochondria analysis	N3b			S54	0	0	0	KC867123
KC867131	mitochondria analysis	N3b			S54	0	0	0	KC867131
EU600318	mitochondria analysis	X1a			S57	0	0	0	EU600318
EU935456	mitochondria analysis	X1a			S58	0	0	0	EU935456
FJ460521	mitochondria analysis	X1c			S59	0	0	0	FJ460521
EF177437	mitochondria analysis	X3			S63	0	0	0	EF177437
JQ245804	mitochondria analysis	X3a			S48	0	0	0	JQ245804
JQ245739	mitochondria analysis	X2			S48	0	0	0	JQ245739
KC911291	mitochondria analysis	X2			S38	0	0	0	KC911291
EU600328	mitochondria analysis	X2			S57	0	0	0	EU600328
EU935450	mitochondria analysis	X2j			S58	0	0	0	EU935450
FJ441666	mitochondria analysis	X2b			S50	0	0	0	FJ441666
FJ457949	mitochondria analysis	X2b			S50	0	0	0	FJ457949
JQ705795	mitochondria analysis	X2d			S37	0	0	0	JQ705795
DQ523631	mitochondria analysis	X2c			S60	0	0	0	DQ523631
HM852814	mitochondria analysis	X2e1a			S53	0	0	0	HM852814
HM852758	mitochondria analysis	X2e1b			S53	0	0	0	HM852758
JQ245745	mitochondria analysis	X2e2a			S48	0	0	0	JQ245745
EU600324	mitochondria analysis	X2e2a			S57	0	0	0	EU600324
JQ245775	mitochondria analysis	X2e2b			S48	0	0	0	JQ245775
KC911465	mitochondria analysis	X2e2c1			S38	0	0	0	KC911465
EF556183	mitochondria analysis	X2l			S35	0	0	0	EF556183
KC911497	mitochondria analysis	X2(h)			S38	0	0	0	KC911497
KC911322	mitochondria analysis	X2(h?)			S38	0	0	0	KC911322
EU600325	mitochondria analysis	X2h			S57	0	0	0	EU600325
EU600326	mitochondria analysis	X2h			S57	0	0	0	EU600326
JQ245730	mitochondria analysis	X2i			S48	0	0	0	JQ245730
HQ529295	mitochondria analysis	X2i			S50	0	0	0	HQ529295
FJ008043	mitochondria analysis	X2m1			S50	0	0	0	FJ008043
JQ705217	mitochondria analysis	X2m2			S37	0	0	0	JQ705217
JQ705389	mitochondria analysis	X2m2			S37	0	0	0	JQ705389
JQ245731	mitochondria analysis	X2o			S48	0	0	0	JQ245731
EU600323	mitochondria analysis	X2f			S57	0	0	0	EU600323
KC911478	mitochondria analysis	X2f			S38	0	0	0	KC911478
KC911441	mitochondria analysis	X2f			S38	0	0	0	KC911441
JQ701905	mitochondria analysis	X2k			S37	0	0	0	JQ701905
HQ456226	mitochondria analysis	X4			S50	0	0	0	HQ456226
JQ245765	mitochondria analysis	X4			S48	0	0	0	JQ245765
JX153281	mitochondria analysis	R0a			S61	0	0	0	JX153281
JF717361	mitochondria analysis	R0b			S62	0	0	0	JF717361
KC911472	mitochondria analysis	HV			S38	0	0	0	KC911472
KC911560	mitochondria analysis	HV			S38	0	0	0	KC911560
KC911467	mitochondria analysis	H			S38	0	0	0	KC911467
KC911591	mitochondria analysis	H			S38	0	0	0	KC911591
