# Supplementary material for: Genome-scale sequencing and analysis of human, wolf, and bison DNA from 25,000-year-old sediment
Source: Curr Biol. 2021 Aug 23;31(16):3564–3574.e9. doi: 10.1016/j.cub.2021.06.023 (PMC8409484; doi:10.1016/j.cub.2021.06.023)
Supplement: Table S3. f4-outgroup statistics results of SAT29 with human ancient individuals, related to Figure 3 — f4-statistics results in the combination f4(Dzudzuana2,X;SAT29,Mbuti). [file mmc4.xlsx]

## Sheet: Table S3
Pop A	Pop B	Pop C	Pop D	f4 -value	SD	Z score	SNPs
Dzuzuana2	Anatolia_N	SAT29	Mbuti	0.007312	0.003279	2.23	4463
Dzuzuana2	Tianyuan	SAT29	Mbuti	0.010573	0.004824	2.192	3673
Dzuzuana2	Vestonice16	SAT29	Mbuti	0.009875	0.005098	1.937	3118
Dzuzuana2	Kotias	SAT29	Mbuti	0.007575	0.004297	1.763	4483
Dzuzuana2	Satsurblia	SAT29	Mbuti	0.005941	0.005189	1.145	3198
Dzuzuana2	GoyetQ116	SAT29	Mbuti	0.010481	0.005157	2.032	3240
Dzuzuana2	Koros-HG	SAT29	Mbuti	-0.000125	0.004673	-0.027	3327
Dzuzuana2	ElMiron	SAT29	Mbuti	-0.002115	0.005708	-0.371	2659
Dzuzuana2	LaBrana	SAT29	Mbuti	0.003839	0.004445	0.864	4222
Dzuzuana2	Iran-N	SAT29	Mbuti	0.010591	0.003743	2.83	4285
Dzuzuana2	Villabruna	SAT29	Mbuti	-0.004202	0.004553	-0.29	1954
Dzuzuana2	Ostuni1-HG	SAT29	Mbuti	-0.001887	0.007509	-0.251	1369
Dzuzuana2	Levant-N	SAT29	Mbuti	0.003945	0.013064	0.3	507
Dzuzuana2	Loschbour	SAT29	Mbuti	0.003366	0.003852	0.874	4438
Dzuzuana2	Morocco-HG	SAT29	Mbuti	0.019854	0.004474	4.438	4021
Dzuzuana2	Samara	SAT29	Mbuti	0.005471	0.006641	0.824	2003
Dzuzuana2	Kostenki-14	SAT29	Mbuti	0.004512	0.004462	1.011	4257
Dzuzuana2	Maltaa	SAT29	Mbuti	0.011467	0.005187	2.211	4257
Dzuzuana2	Sunghir	SAT29	Mbuti	0.009413	0.004071	2.312	4484
Dzuzuana2	Ust_Ishim	SAT29	Mbuti	0.015006	0.003692	4.065	4476
Dzuzuana2	Bichon-HG	SAT29	Mbuti	0.004794	0.004296	1.116	4476
Dzuzuana2	Baikal-HG	SAT29	Mbuti	0.002936	0.004688	0.626	3562
Dzuzuana2	Anatolia-Aceramic-Farmers	SAT29	Mbuti	0.005734	0.003898	1.471	4272
Dzuzuana2	Anatolia-HG	SAT29	Mbuti	0.00769	0.004857	1.583	3484
Dzuzuana2	Israel_Natufian	SAT29	Mbuti	0.004809	0.005557	0.865	2411
Dzuzuana2	ZKU002	SAT29	Mbuti	0.015792	0.011075	20.22	7237
Dzuzuana2	F6-260	SAT29	Mbuti	0.017764	0.011222	19.658	7016
Dzuzuana2	BB7-240	SAT29	Mbuti	0.016511	0.012216	18.207	5813
Dzuzuana2	CC7-335	SAT29	Mbuti	0.013465	0.013301	18.665	5301
