# Supplementary material for: Genome-scale sequencing and analysis of human, wolf, and bison DNA from 25,000-year-old sediment
Source: Curr Biol. 2021 Aug 23;31(16):3564–3574.e9. doi: 10.1016/j.cub.2021.06.023 (PMC8409484; doi:10.1016/j.cub.2021.06.023)
Supplement: Table S4. Canis samples used in the molecular analyses, related to Figure 4 [file mmc5.xlsx]

## Sheet: Hoja 1
Sample Name	Archaeological Site/Geographic Location	Tip date	GenBankID	Tip date uncertainty	Included in ancient set	Sequencing Source
TH1	Trou des Nutons	26036.5	MK937027	192.5	yes	S64
TH3	Goyet	28834.5	MK937029	349.5	yes	S64
TH5	Eliseevichi	16830	MK937031	245	yes	S64
TH7	Kesslerloch cave	14968	MK937033	211	yes	S64
TH8	Eastern Beringia	27599.5	MK937034	936.5	yes	S64
TH10	Eastern Beringia	20988.5	MK937018	762.5	yes	S64
TH11	Kesslerloch cave	14341.5	MK937019	257.5	yes	S64
TH12	Razboinichya cave	34048	MK937020	328	yes	S64
TH15	Kesslerloch cave	14542.5	MK937023	329.5	yes	S64
CGG14	Yana site	32734	MK936997	551	yes	S65
CGG15	Yana site	32925.5	MK936998	479.5	yes	S65
CGG16	Yana site	818.5	MK936999	86.5	yes	S65
CGG17	Yana site	28519.5	MK937000	392.5	yes	S65
CGG18	Yana site area	41738.5	MK937001	589.5	yes	S65
CGG19	Mus-Khaya exposure	19710	MK937002	230	yes	S65
CGG20	Nikita Lake site	13660	MK937003	105	yes	S65
CGG21	Berelekh geoarchaeological complex	13974.5	MK937004	419.5	yes	S65
CGG22	Yana site	31377	MK937005	227	yes	S65
CGG25	Yana site	31423.5	MK937008	333.5	yes	S65
CGG26	Yana site	31351	MK937009	217	yes	S65
CGG27	Yana site	32844	MK937010	515	yes	S65
CGG28	Yana site	31758	MK937011	575	yes	S65
TU1	Trou Magrite	35235.5	MK937044	540.5	yes	S65
TU2	Trou Magrite	33318	MK937045	468	yes	S65
TU3	Trou Magrite	32723	MK937046	680	yes	S65
TU4	Trou de Frontal	6160	MK937047	127	yes	S65
TU5	Trou de l'Ours	12837	MK937048	120	yes	S65
TU6	Goyet	38481.5	MK937049	905.5	yes	S65
TU7	Caverne Marie-Jeanne	46348.5	MK937050	1909.5	yes	S65
TU8	Trou de Praules	7375.5	MK937051	59.5	yes	S65
TU9	Aghitu	31109.5	MK937052	230.5	yes	S65
TU10	Aghitu	29957	MK937036	394	yes	S65
TU11	Kesslerloch	14130.5	MK937037	155.5	yes	S65
TU13	Kesslerloch	14120	MK937039	136	yes	S65
TU14	Predmosti	2861.5	MK937040	85.5	yes	S65
SK1	Taymyr	34900.5	MK937053	758.5	yes	S66
CGG33	Ulakhan Sular	16863.5	MK937016	278.5	yes	S65
CGG34	Badayarikha	29935	MK937017	616	yes	S65
Ma1	Kochi	264.5	AB499818	164.5	yes	S67
Ma2	Kanagawa	242.5	AB499821	142.5	yes	S67
Ma5	Hiroshima	242.5	AB499823	142.5	yes	S67
Ma6	Nagano	242.5	AB499822	142.5	yes	S67
Ma7	Hokkaido	242.5	AB499819	142.5	yes	S67
Ma8	Hokkaido	242.5	AB499820	142.5	yes	S67
Ma9		0	AB499824	0	no	S67
Bj1	Western Russia	0	DQ480503	0	no	S68
Bj2		0	DQ480504	0	no	S68
Bj3		0	DQ480505	0	no	S68
Bj4		0	DQ480506	0	no	S68
Bj5		0	DQ480507	0	no	S68
Bj6		0	DQ480508	0	no	S68
Zh3	Inner Mongolia	0	GQ374438	0	no	S69
Zh4	Altay	0	KC461238	0	no	S70
Zh5		0	KC896375	0	no	S70
Pa1		0	EU789787	0	no	S71
Pa2		0	EU789788	0	no	S71
Tha1	Oulu	0	KF661038	0	no	S64
Tha2	Kirov	0	KF661039	0	no	S64
Tha3		0	KF661040	0	no	S64
Tha4		0	KF661041	0	no	S64
Tha5	Golan Heights	0	KF661042	0	no	S64
Tha6		0	KF661043	0	no	S64
Tha7	St. Petersburg	0	KF661044	0	no	S64
Tha8		0	KF661045	0	no	S64
Tha9	Bryansk	0	KF661046	0	no	S64
Tha10	Kherson	0	KF661047	0	no	S64
Tha11		0	KF661048	0	no	S64
Tha12	Katovice	0	KF661049	0	no	S64
Tha13		0	KF661050	0	no	S64
Tha14		0	KF661051	0	no	S64
Tha15		0	KF661052	0	no	S64
Tha16		0	KF661053	0	no	S64
Tha17		0	KF661054	0	no	S64
Tha18		0	KF661055	0	no	S64
Tha19	Boreal Forest	0	KF661056	0	no	S64
Tha20	Nunavut (lat:73.44	0	KF661057	0	no	S64
Tha21		0	KF661058	0	no	S64
Tha22	Yukon	0	KF661059	0	no	S64
Tha23	100kmN/70kmW of Durango	0	KF661060	0	no	S64
Tha24	Devon Island (lat:72.77	0	KF661061	0	no	S64
Tha25	Banks Island (lat:73.03	0	KF661062	0	no	S64
Tha26	lat:65.12	0	KF661063	0	no	S64
Tha27	NW Montana	0	KF661064	0	no	S64
Tha28		0	KF661065	0	no	S64
Tha29		0	KF661066	0	no	S64
Tha30		0	KF661067	0	no	S64
Tha31	Yellowstone	0	KF661068	0	no	S64
Tha32	Yellowstone	0	KF661069	0	no	S64
Tha33	Yellowstone	0	KF661070	0	no	S64
Tha34	Denali NP	0	KF661071	0	no	S64
Tha35	Denali NP	0	KF661072	0	no	S64
Tha36	Denali NP	0	KF661073	0	no	S64
Tha37		0	KF661074	0	no	S64
Tha38		0	KF661075	0	no	S64
Tha39		0	KF661076	0	no	S64
Tha40		0	KF661077	0	no	S64
Ar1		0	AM711902	0	no	S72
Ms1	Pashki	52	MN071185	0	yes	S65
MS64	Nationalpark Thy	0	MN071186	0	no	S65
MS645		0	MN071206	0	no	S65
Ms4	Zurich Zoo	0	MN071187	0	no	S65
Ms5		0	MN071188	0	no	S73
Ms6	Eskipazar north of Angora (Ankara)	70	MN071189	0	yes	S65
MS640		0	MN071203	0	no	S73
MS641		0	MN071204	0	no	S73
MS642	Howlett's + Port Lympne Wild Animal Parks	0	MN071205	0	no	S65
