# Supplementary material for: Genome-scale sequencing and analysis of human, wolf, and bison DNA from 25,000-year-old sediment
Source: Curr Biol. 2021 Aug 23;31(16):3564–3574.e9. doi: 10.1016/j.cub.2021.06.023 (PMC8409484; doi:10.1016/j.cub.2021.06.023)
Supplement: Table S5. Bovid samples used in the molecular analyses, related to Figure 5 [file mmc6.xlsx]

## Sheet: Hoja 1
Sample	Species	Location	Age	Publication	Accession code
JN632602.1	Bison bonasus	Poland	-	S74	CYTO
B790	Bison bison	USA	present-day	S75	GU946976.1
B853	Bison bison	USA	present-day	S75	GU946977.1
B854	Bison bison	USA	present-day	S75	GU946978.1
B855	Bison bison	USA	present-day	S75	GU946979.1
B877	Bison bison	USA	present-day	S75	GU946980.1
B985	Bison bison	USA	present-day	S75	GU946990.1
HQ223450	Bison bonasus	-	present-day	S95	HQ223450
V54	Bubalus bubalis	India	present-day	S74	JN632607
JQ437479	Bos primigenius	Poland	1500	S76	JQ437479
M1	Bos primigenius	China	10,756–10,565	S77	KF525852
KR011113	Bos grunniens	Qinghai, China	present-day	S78	KR011113
KR106993	Bos mutus	China	present-day	S79	KR106993
IAMR	Bison priscus	Russia	9497 ± 92	S80	KR350472
Bb1	Bison bonasus	Austria	1480±70	S81	KX553930.1
Bb2	Bison bonasus	Austria	1980±45	S81	KX553931.1
Bb3	Bison bonasus	Austria	1370±50	S81	KX553932.1
Cc2	Bison b. caucasicus	North Ossetia-Alania, Russia	1949	S81	KX553933.1
Cc3	Bison b. caucasicus	Sevan Lake region, Armenia	4972±29	S81	KX553934.1
A3133	Bison priscus	Canada	26360+-220	S82	KX592174
A4093	Bison bonasus	Russia	>56,300	S82	KX592175.1
A15654	Bison b. caucasicus	Russia	1911	S82	KX592176
LE237A	Bison bonasus	Ukraine	18630+-220	S82	KX592177
A15637	Bison bonasus	France	>48000	S82	KX592178
LE242B	Bison bonasus	Ukraine	18630+-220	S82	KX592179
A15668	Bison bonasus	Ukraine	13573+-36	S82	KX592180
A007	Bison bonasus	Russia	58300+-2200	S82	KX592181
A4089	Bison bonasus	Russia	>59400	S82	KX592182
LE257B	Bison bonasus	-	18630+-220	S82	KX592183
A018	Bison bonasus	Russia	13120+-80	S82	KX592184
A001	Bison bonasus	Russia	12565+-55	S82	KX592185
A003	Bison bonasus	Russia	12505+-55	S82	KX592186
A006	Bison bonasus	Russia	18880+-90	S82	KX592187
A004	Bison bonasus	Russia	19010+-80	S82	KX592188
A005	Bison bonasus	Russia	15310+-70	S82	KX592189
Arq18	Bison bonasus cladeB1	France	ca. 46700-34300 BP§	S83	KX898005.1
Arq4445	Bison bonasus cladeB1	France	ca. 46700-34300 BP§	S83	KX898006.1
Arq78531	Bison bonasus cladeB1	France	46700-34300 BP§	S83	KX898007.1
GRAL76	Bison bonasus	France	12,100-11,700	S83	KX898008.1
GRAL125	Bison bonasus	France	12400-11800 BP	S82	KX898009.1
GRAL232	Bison priscus	France	20200-14700 BP*§	S83	KX898010.1
KSL	Bison bonasus	Switzerland	20200-14700 BP*§	S83	KX898011.1
Kud133	Bison bonasus	Georgia	22,500-22,100	S83	KX898012.1
Kud136	Bison bonasus	Georgia	38,500-37,000	S83	KX898013.1
LBN6A	Bison priscus	France	39100-36300 BP*§	S83	KX898014.1
Mez127	Bison bonasus cladeB1	Russia	46,500-44,600	S83	KX898015.1
Mez128	Bison bonasus cladeB1	Russia	47,000-44,000	S83	KX898016.1
Mez130	Bison bonasus	Russia	51,000-47,770	S82	KX898017.1
Yaku115	Bison priscus	Russia	29600-26000 BP*§	S83	KX898018.1
Yaku118	Bison priscus	Russia	27300-26000 BP*§	S83	KX898019.1
Yaku124	Bison priscus	Russia	~44000-29600 BP*§	S83	KX898020.1
Cc1	Bison b. caucasicus	Kuban Oblast, Russia	1911	S81	KY055664
PLANTA	Bison bonasus	Poland	1931	S81	KY055664
PLATEN	Bison bonasus	Poland	1933	S81	KY055664
MdL1	Bison bonasus	Belarus	2006	S81	KY055664
MdL2	Bison bonasus	Belarus	2009	S81	KY055664
MdLC	Bison bonasus	Poland	2012	S81	KY055664
NC_001941.1	Ovis aries	-	-	-	NC_001941.1
Nelore	Bos indicus	Nelore	present-day	S85	NC_005971
NC_006295	Bubalus bubalis	India	present-day	S86	NC_006295
NC_006380	Bos grunniens	Tibet	present-day	S87	NC_006380
NC_006853	Bos taurus	Korea	present-day	S88	NC_006853
NC_012346	Bison bison	USA	present-day	S89	NC_012346
NC_012706.1	Bos javanicus	Indonesia	present-day	S90	NC_012706
CPC98	Bos primigenius	UK	6,738+/-68	S91	NC_013996
Wrocław	Bison bonasus	Poland	-	S92	NC_014044.1
NC_020615	Bubalus depressicornis	India	present-day	S74	NC_020615
Mondulkiri	Bos gaurus	India	present-day	S74	NC_024818
NC_025563	Bos mutus	China	present-day	S93	NC_025563
SGE2	Bison priscus	France	15880+-70	S94	NC_027233
