# Supplementary material for: Genome-scale sequencing and analysis of human, wolf, and bison DNA from 25,000-year-old sediment
Source: Curr Biol. 2021 Aug 23;31(16):3564–3574.e9. doi: 10.1016/j.cub.2021.06.023 (PMC8409484; doi:10.1016/j.cub.2021.06.023)
Supplement: Data S1. Information of all the used samples and mapping results, related to Figures 1 and 2 and STAR Methods — A) Description of the screened soil samples, B) Results of the competitive mapping of SAT29, C) Sequencing and mapping results of the captured mitochondria sequences, D) Sequencing data of the dog bones from Satsurblia cave. [file mmc7.xlsx]

## Sheet: Data S1A
Data S1A: Description of the screened soil samples
Sample	Cave area	Layer age*	Sequenced reads	Filtered reads	Human reads	Human reads%	mapDamage deamination frequency 5'	mapDamage deamination frequency 3'
SAT22	2016, Area A, Square T24, Layer AII	17–16.2 ka cal. BP	14351201	13788009	3948	0.0286336	0.2682	0.2347
SAT23	2016, Area A, Square T23, Layer AIII	18–17.2 ka cal. BP	11113819	10474683	4457	0.0425502	0.1884	0.1687
SAT26	2016, Area B, Square 4X, Layer BIb	19–20 ka cal. BP	13195750	12733061	6196	0.0486607	0.2897	0.2638
SAT27	2016, Area B, Square 4X, Layer BIIc	25.5–24.4 ka cal. BP	14530652	13666713	3573	0.0261438	0.2897	0.2638
SAT28	2016, Area B, Square 4X, Layer BIId	25.5–24.4 ka cal. BP	13480314	12841487	2715	0.0211424	0.0927	0.0864
SAT29	2016, Area B, Square 4X, Layer BIII	25.5–24.4 ka cal. BP	22691815	21456341	67052	0.312504	0.4458	0.4133
*S1

## Sheet: Data S1B
Data S1B: Results of the competitive mapping of SAT29
Species	Sequenced reads	Filtered reads	Total mapped and filtered reads	Unique reads	mapDamage deamination frequency 5'	mapDamage deamination frequency 3'
Homo sapiens	561263536	226880778	8925416	661765	0,21	0,2
Canis lupus	561263536	226880778	8925416	3914567	0,29	0,3
Bos taurus	561263536	226880778	8925416	2746353	0,24	0,23
Ovis aries	561263536	226880778	8925416	698350	0,20	0,18

## Sheet: Data S1C
Data S1C: Sequencing and mapping results of the captured mitochondria sequences.
	Sequenced mitochondria data	unique	mapped	unique	q30	After BLAST filtering	mapDamage deamination frequency 5'	mapDamage deamination frequency 3'
Human SAT29 mt capture	13326608	12772174	2020786	4668	4175	3447	0,51	0,47
Canis SAT29 mt capture	42377319	38878275	13271765	11129	9884	5809	0,31	0,30
Bos SAT29 mt capture	3581000	3415377	142564	4294	3700	2448	0,45	0,46

## Sheet: Data S1D
Data S1D: Sequencing data of the dog bones from Satsurblia cave
Square and sample	Area	Layer age*	BONE	Library code	Sequenced reads	Trimmed and >30 bp reads	mapped Canis lupus mt reads	Unique	Coverage	mapDamage deamination frequency 5'	mapDamage deamination frequency 3'
Y7a	B IV	25.5–24.4 ka cal. BP	CAN	11722	3532327	2944170	35	34	0.07	-	-
Y7d	B IVa	25.5–24.4 ka cal. BP	MP	11723	12147182	11115816	131198	1980	4.89X	0,23	0,26
AA8c	B IV	25.5–24.4 ka cal. BP	MT	11724	3309	6175637	2374	616	1.4X	0,25	0,23
T24c	A IIb	17–16.2 ka cal. BP	P4	11725	8265067	7226925	29818	1178	2,7X	0,19	0,22
T20a	A IIb	17–16.2 ka cal. BP	M1	11726	13669929	12621772	25543	2237	5.2X	0,23	0,24
*S1
